# Supplementary material for: Changes in Spousal Intimacy in Women Suffering Trauma Symptoms from Domestic Abuse: A Culturally Embedded Intervention Study in Pakistan
Source: Int J Environ Res Public Health. 2024 Aug 8;21(8):1045. doi: 10.3390/ijerph21081045 (PMC11353746; doi:10.3390/ijerph21081045)
Supplement: Supplementary file 1 [file ijerph-21-01045-s001.zip]

Archive with 1 entries (1 files):
- ijerph-3078107-supplementary.pdf
